# Supplementary material for: The usefulness of Time-of-Flight MR angiography in detection of intraplaque hemorrhage in patients with acute ischemic stroke with symptomatic carotid stenosis
Source: PLoS One. 2020 Feb 13;15(2):e0229024. doi: 10.1371/journal.pone.0229024 (PMC7018040; doi:10.1371/journal.pone.0229024)
Supplement: S1 Dataset — The data set include the data and coding sheet of all study subjects. (XLSX) [file pone.0229024.s001.xlsx]

## Sheet: final study subject
ID	fat_arr	ini_nih	IPH	strokepattern	carotid stenosis	antiplateletdrug_adm	statin use_adm	previous statin use	wt	ht	BMI	HbA1C	FBS	TC	HDL	TG	LDLC	hx_Stroke	hx_htn	hx_dm	hx_hl	smok	hx_af	tx_throm	toast
1	6	4	0	2	3	3	1	0	47	155	19.563	6	185	245	69	129	150.2	1	0	0	0	1	0	2	1
2	4	0	0	3	3	3	1	0	55	157	22.3133	8	140	288	35	198	213.4	0	1	1	0	1	0	0	1
3	1	5	1	1	2	1	1	0	78	183	23.2912	5	103	222	41	153	150.4	0	0	0	0	1	0	1	1
4	1	0	1	2	2	3	1	1	49	157	19.8791	10	221	226	44	270	128	0	1	1	0	0	0	0	1
5	9	3	0	3	4	3	1	0	58	166	21.048	7	196	211	39	348	102.4	0	0	0	0	1	0	0	1
6	1	11	0	1	4	1	1	0	64	170	22.1453	6	109	231	43	89	170.2	0	0	0	0	1	0	2	1
7	9.08333	5	1	2	3	3	0	0	79	172	26.7036	6	104	145	49	68	82.4	1	1	0	0	1	0	0	1
8	6.9	1	1	2	2	3	1	0	41	151	17.9817	6	91	167	42	54	114.2	0	1	0	1	0	0	0	1
9	3.06667	12	0	2	2	3	1	0	76	170	26.2976	6	115	266	48	126	192.8	1	1	0	1	0	0	0	1
10	5.01667	4	0	1	4	3	1	0	73	163	27.5509	6	109	119	30	72	74.6	1	1	0	0	1	0	0	1
11	10.4833	1	1	2	3	3	1	0	52	164	19.4825	6	141	219	49	103	149.4	0	1	0	0	0	0	0	1
12	0.65	17	1	2	3	1	0	0	57	145	26.8728	6	140	188	57	71	116.8	0	1	1	0	0	0	1	1
13	9.73333	1	0	2	2	3	1	1	66	168	23.2426	6	105	152	50	154	71.2	0	0	0	1	1	0	0	1
14	4.48333	3	1	2	1	3	0	0	62	164	23.0327	8	101	69	22	60	35	0	1	1	0	0	0	0	1
15	1	12	1	1	3	3	1	0	69	168	24.3764	6	150	155	39	85	99	0	1	1	0	0	0	3	1
16	0.933333	2	1	1	1	3	1	0	80	170	27.6082	9	153	164	31	137	105.6	0	1	1	0	1	0	0	1
17	0.416667	10	0	2	3	3	1	0	55	168	19.3098	5	81	128	40	96	68.8	0	1	0	0	1	0	1	1
18	7.61667	3	0	3	4	3	1	0	72	167	25.7091	9	204	203	50	196	113.8	1	1	1	0	1	0	2	1
19	3.88333	13	0	1	4	3	1	0	44	158	17.7055	6	98	215	36	89	161.2	1	0	0	0	1	0	0	1
20	3.21667	4	0	1	4	1	1	1	58	164	21.5274	6	129	188	73	29	109.2	0	1	0	1	0	0	0	1
21	9.51667	3	0	2	4	3	1	0	67	173	22.3863	6	90	208	44	121	139.8	1	1	0	0	0	0	0	1
22	4.15	5	0	2	1	3	1	0	50	162	19.043	5	82	157	45	57	100.6	0	1	0	0	1	0	0	1
23	0.866667	11	0	1	3	1	1	0	43	150	19.1111	6	106	216	86	102	109.6	0	1	0	0	0	0	2	1
24	1.98333	0	0	2	1	1	1	0	51	155	21.408	6	98	217	69	83	131.4	0	0	0	0	0	0	0	1
25	5.15	3	0	2	4	1	1	0	51	167	18.3585	6	79	113	37	90	58	0	0	0	0	1	0	2	1
26	0.566667	2	1	2	2	3	1	0	58	165	21.3039	6	91	223	68	98	135.4	0	1	0	1	0	0	0	1
27	5.43333	5	1	2	3	1	1	0	62	166	22.6085	6	87	176	42	85	117	0	1	0	0	0	0	0	1
28	9.23333	1	0	2	2	3	1	0	47	158	19.0033	6	69	146	41	76	89.8	1	1	0	0	1	0	0	1
29	9.4	3	1	2	2	3	1	0	74	164	27.3797	6	87	146	54	126	66.8	0	1	1	1	0	0	0	1
30	2.18333	2	0	3	2	3	1	1	56	140	28.7245	6	85	125	25	92	81.6	0	1	1	1	0	0	0	1
31	0.533333	2	0	2	2	1	1	1	56	165	20.5326	6	88	134	66	71	53.8	1	0	0	1	0	0	0	1
32	6.33333	4	0	3	3	3	1	1	63	162	24.1198	6	82	128	41	95	68	0	1	1	1	0	0	0	1
33	0.566667	18	0	1	3	3	1	0	61	161	23.6488	5	91	169	36	256	81.8	0	1	0	0	0	0	3	1
34	0.916667	3	1	2	2	3	1	0	72	173	24.0235	6	74	195	35	258	108.4	0	1	0	0	1	0	0	1
35	11.0833	3	0	1	3	3	1	0	58	147	26.7647	6	92	192	54	130	112	0	1	0	1	0	0	0	1
36	2.65	4	0	2	2	3	1	0	60	157	24.2363	7	89	200	27	327	107.6	0	1	0	0	0	0	0	1
37	1.5	5	0	3	1	3	1	0	50	160	19.5312	6	70	115	30	76	69.8	0	1	1	0	0	0	0	1
38	4.55	1	0	3	3	3	1	0	73	172	24.7769	6	83	159	32	120	103	0	1	0	0	1	0	0	1
39	6.96667	4	0	2	3	3	1	1	62	158	24.996	8	103	305	50	130	229	0	0	1	1	0	0	0	1
40	7	4	0	2	3	1	1	0	39	138	20.5155	6	74	243	56	127	161.6	0	1	0	0	0	0	0	1
41	0.716667	0	0	2	4	3	1	0	74	168	26.0417	5	88	169	35	77	118	0	0	0	0	0	0	0	1
42	0.533333	10	0	1	4	3	1	1	69	161	26.4264	6	95	162	37	82	108.6	1	1	0	1	0	0	1	1
43	0.533333	3	0	2	2	3	1	0	74	170	25.6055	6	119	111	46	110	43	0	1	1	1	0	0	0	1
44	2.86667	6	0	1	4	3	1	0	66	170	22.7336	8	143	155	37	171	83.8	1	1	1	0	1	0	0	1
45	1.01667	1	1	2	2	3	1	0	39	155	16.3996	16	153	169	24	73	130.4	0	1	1	0	0	0	0	1
46	5.66667	3	1	2	2	3	1	0	66	168	23.4906	5	113	202	68	115	111	0	1	0	0	1	0	0	1
47	10.6167	1	0	2	1	3	0	0	78	177	24.8971	6	108	342	44	161	265.8	0	1	0	1	1	0	0	1
48	0.9	8	0	1	1	3	1	1	51	163	19.1621	6	93	164	44	144	91.2	1	1	0	1	0	0	1	1
49	2.05	0	0	1	1	3	1	0	53	156	21.8606	5	81	112	35	57	65.6	0	1	0	0	1	0	0	1
50	11.1833	5	0	1	4	3	1	0	73	157	29.6969	6	91	221	50	58	159.4	0	1	0	0	0	0	0	1
51	1.03333	12	0	1	4	3	1	0	56	159	22.0324	7	232	197	42	80	139	0	1	1	0	0	0	1	1
52	1.33333	0	0	2	1	1	1	0	74	166	26.7092	5	83	185	37	117	124.6	0	1	0	0	1	0	0	1
53	3.01667	0	0	2	2	3	1	0	67	168	23.9589	6	85	170	37	128	107.4	0	0	0	0	1	0	0	1
54	8.23333	0	0	2	1	3	1	0	58	159	23.1004	8	204	145	25	157	88.6	0	1	1	0	1	0	0	1
55	2.75	1	0	2	1	3	1	1	46	146	21.3223	6	61	137	45	120	68	1	1	0	1	1	0	0	1
56	4.63333	0	0	1	4	1	1	0	64	165	23.5078	6	89	185	44	106	119.8	0	1	0	0	0	0	0	1
57	1.78333	5	1	1	1	4	1	1	60	160	23.4375	6	95	134	54	65	67	0	1	0	1	0	0	0	1
58	1.81667	4	0	1	1	3	1	0	59	161	22.8	11	149	199	30	218	125.4	1	1	1	0	0	0	0	1
59	3.98333	0	1	2	1	3	1	1	78	171	26.5039	6	93	118	56	69	48.2	0	1	0	1	1	0	0	1

## Sheet: coding sheet
Definition of Field	Field name	field character	coding	note
identification number	ID	number		character
arrival time from FAT	fat_arr	number	hour	time
initial NIHSS	ini_nih	number		continuous
IPH positivity on TOF MRA	IPH	number	1=yes, 0=no	categorical
DWI stroke pattern	stroke pattern	number	1=large territorial lesion, 2=disseminated small lesion, 3=border zone infarct	categorical
severity of carotid stenosis	carotid stenosis	number	1=mild (1-49%), 2=moderate (50-69%), 3=severe (70-99%), 4=occlusion	ordinal
antiplatelet drug on admission	antiplatelet drug_ adm	number	1=Aspirin, 2=Clopidogrel, 3=Aspirin+Clopidogrel, 4=Others	categorical
statin use on admission	statin use_adm	number	1=yes, 0=no	categorical
statin use before admission	previous statin use	number	1=yes, 0=no	categorical
body weight	wt	number	kg	continuous
height	ht	number	cm	continuous
Body mass index	BMI	number	kg/m^2	continuous
HbA1c	HbA1C	number	%	continuous
fasting blood sugar	FBS	number	mg/dl	continuous
Total cholesterol	TC	number	mg/dl	continuous
High density lipoprotein	HDL	number	mg/dl	continuous
Triglyceride	TG	number	mg/dl	continuous
Low density lipoprotein calculated	LDLC	number	mg/dl	continuous
history of stroke	hx_Stroke	number	1=yes, 0=no	categorical
history of hypertension	hx_htn	number	1=yes, 0=no	categorical
history of DM	hx_dm	number	1=yes, 0=no	categorical
history of hyperlipidemia	hx_hl	number	1=yes, 0=no	categorical
smoking	smok	number	1=yes, 0=no	categorical
history of atrial fibrillation	hx_af	number	1=yes, 0=no	categorical
Treatment-acute Tx(Thrombolytic)	tx_throm	number	0=not done, 1=IV, 2=IA, 3=IV+IA	categorical
ischemia - TOAST	TOAST	number	1=LAA/2=SVO/3=CE/4=Other determined/5=undetermined 2 or more, 6=negative, 7=incomplete	categorical
